# Supplementary material for: Effect of nutritional education intervention to reduce anaemia during pregnancy in Dodoma City, Tanzania: protocol for a cluster randomized controlled trial
Source: Biol Methods Protoc. 2021 Jun 8;6(1):bpab012. doi: 10.1093/biomethods/bpab012 (PMC8242494; doi:10.1093/biomethods/bpab012)
Supplement: bpab012_Supplementary_Data [file bpab012_supplementary_data.zip]

Archive with 2 entries (2 files):
- ADDITIONAL FILE 2 - QUESTIONAIRE- BMP - 2021 - 009.doc
- ADITIONAL FILE 1-TEACHING GUIDE BMP - 2021 - 009.doc
